# Supplementary material for: Rapid DNA methylation-based classification of pediatric brain tumors from ultrasonic aspirate specimens
Source: J Neurooncol. 2024 May 21;169(1):73–83. doi: 10.1007/s11060-024-04702-6 (PMC11269392; doi:10.1007/s11060-024-04702-6)
Supplement: Supplementary file 2 — Supplementary file2 Summary of all patient information, including clinical data (age, sex, tumor location, reference diagnosis, preoperative treatment, previous surgeries, compatible methylation class), microarray-based classification data (methylation class and class family with scores), nanopore-based prediction (majority votes for methylation class and class family with scores and concordance to microarray-based data, tSNE clustering results), sequencing statistics and tumor purity estimation. (XLSX 23 KB) [file 11060_2024_4702_MOESM2_ESM.xlsx]

## Sheet: Supplementary_Table1
Clinical Annotation								Microarray-based classification				Nanopore: methylation class (MC) prediction				Nanopore: methylation class family (MCF) prediction				Nanopore: tSNE clustering		Nanopore: Sequencing statistics				Tumor purity estimation		Additional information
Patient ID	Age	Sex	Tumor location	Reference diagnosis	Preoperative treatment	Previous surgeries	Compatible methylation class	IDAT ID	MC EPIC	MCF EPIC score	MC EPIC score	Run ID	Majority vote	Score	Concordance	Compatible methylation class	Majority vote	Score MCF	Concordance	MC tSNE	Concordance tSNE	Number of CpGs	Number of reads	Mean read length	Mean coverage	Tumor purity estimation EPIC	Tumor purity estimation nanopore	inclusion
DX-BLN-025	8	F	Parieto-occipital right	CNS neuroblastoma			CNS NB, FOXR2	203810640095_R03C01	CNS NB, FOXR2	0.99	0.99	DX-BLN-025	CNS NB, FOXR2	0.682288	TRUE	CNS NB, FOXR2	CNS NB, FOXR2	0.682288	TRUE	CNS NB, FOXR2	TRUE	84774	139297	8183.1	0.36	0.32	0.25	included
DX-BLN-027	17	F	Right trigeminal nerve	Schwannoma			SCHW	203866300003_R04C01	SCHW	0.99	0.99	DX-BLN-027	SCHW	0.853685	TRUE	SCHW	SCHW	0.853685	TRUE	SCHW	TRUE	103042	172122	7273.1	0.39			included
DX-BLN-028	9	F	Right cerebellar hemisphere	Pilocytic astrocytoma			LGG, PA PF	204071680122_R07C01	LGG, PA PF	0.99	0.99	DX-BLN-028	LGG, PA PF	0.435542	TRUE	MCF PA	MCF PA	0.583125	TRUE	LGG, PA PF	TRUE	109485	143283	9273	0.41			included
DX-BLN-029	1	F	Fronto-temporo-parietal right	Ependymoma	HIT-SKK	2	EPN, YAP	203084910125_R05C01	EPN, YAP	0.99	0.99	DX-BLN-029	EPN, YAP	0.0701974	TRUE	EPN, YAP	MCF GBM	0.10093	FALSE	EPN, YAP	TRUE	27447	62984	5880.8	0.11			included
DX-BLN-037	5	F	Right cerebellar hemisphere	Pilocytic astrocytoma	SIOP-LGG	1	LGG, PA PF	204071680122_R06C01	LGG, PA PF	0.99	0.99	DX-BLN-037	LGG, PA PF	0.327944	TRUE	MCF PA	MCF PA	0.53892	TRUE	LGG, PA PF	TRUE	95410	150125	9003.3	0.43			included
DX-BLN-042	9	F	Left cerebellar hemisphere	Pilocytic astrocytoma			LGG, PA PF	204229190126_R01C01	LGG, PA PF	0.99	0.99	DX-BLN-042-T01A-D01A-W02	LGG, PA PF	0.455099	TRUE	MCF PA	MCF PA	0.556837	TRUE	LGG, PA PF	TRUE	139614	235883	8313.2	0.61			included
DX-BLN-043	10	M	Left frontal	Ependymoma, RELA fusion-positive			EPN, RELA	205046550058_R04C01	EPN, RELA	0.99	0.99	DX-BLN-043	EPN, RELA	0.428485	TRUE	EPN, RELA	EPN, RELA	0.428485	TRUE	EPN, RELA	TRUE	2275	14221	4889.6	0.02			included
DX-BLN-044	9	M	Left temporo-parieto-thalamic	High grade glioma, H3 K27M-mutated		2	DMG, K27	203810690095_R08C01	DMG, K27	0.99	0.99	DX-BLN-044a	DMG, K27	0.658066	TRUE	DMG, K27	DMG, K27	0.658066	TRUE	DMG, K27	TRUE	222975	372965	8543.2	1	0.15	0.27	included
DX-BLN-047	8	F	Left mesencephalic	Pilocytic astrocytoma	SIOP-LGG	4	LGG, PA.*	205055470092_R04C01	LGG, PA PF	0.98	0.99	DX-BLN-047	LGG, PA PF	0.337984	TRUE	MCF PA	MCF PA	0.500231	TRUE	LGG, PA PF	TRUE	151053	303221	6665.4	0.64			included
DX-BLN-048	3	M	IV. Ventricle	Anaplastic Ependymoma			EPN, PF A	203810690129_R04C01	EPN, PF A	0.98	0.98	DX-BLN-048	EPN, PF A	0.753665	TRUE	EPN, PF A	EPN, PF A	0.753665	TRUE	EPN, PF A	TRUE	18013	56402	4047.9	0.07			included
DX-BLN-049	3	F	Thoracic spine	Pilocytic astrocytoma			LGG, PA PF	203890880001_R05C01	LGG, PA PF	0.99	0.99	DX-BLN-049-T01A-D01A-W02_barcode12	LGG, PA MID	0.0715384	FALSE	MCF PA	MCF PA	0.12027	TRUE	DLGNT	FALSE	2406	2630	9372.9	0.01			included
DX-BLN-050	15	F	Right lateral ventricle	Atypical central neurocytoma			CN	203867050006_R02C01	CN	0.99	0.99	DX-BLN-050	CN	0.720631	TRUE	CN	CN	0.720631	TRUE	CN	TRUE	119294	208341	8435	0.56			included
DX-BLN-054	16	F	Left frontal	Diffuse astrocytoma, IDH-mutant			A IDH	203890880068_R08C01	A IDH	0.99	0.99	DX-BLN-054	CONTR, HEMI	0.0787072	FALSE	MCF IDH GLM	MCF PA	0.166164	FALSE	LGG, PA PF	FALSE	295872	955316	5127.2	1.5			included
DX-BLN-057	6	F	Pineal region					204088030008_R01C01				DX-BLN-057	GBM, MES	0.0819389			MCF PA	0.133985		LGG, PA/GG ST		158482	547948	4688.9	0.8	0.15	0.31	excluded (no reference diagnosis)
DX-BLN-064	6	F	Foramen Monroi right	Subependymal giant cell astrocytoma			LGG, SEGA	204294120088_R05C01				DX-BLN-064	LGG, SEGA	0.150393	TRUE	LGG, SEGA	LGG, SEGA	0.150393	TRUE	PITUI	FALSE	33226	61440	6823	0.13			included
DX-BLN-065	6	M	Right mesencephalic	Pilocytic astrocytoma	SIOP-LGG	2	LGG, PA.*	204068280071_R01C01	LGG, PA PF	0.83	0.87	DX-BLN-065	LGG, PA PF	0.243046	TRUE	MCF PA	MCF PA	0.472445	TRUE	LGG, PA PF	TRUE	30871	37656	10440.5	0.12			included
DX-BLN-071	7	F	Optic pathway	Pilocytic astrocytoma	SIOP-LGG, VBL, MEKi	4	LGG, PA.*	205049770024_R08C01	LGG, PA ML	0.99	0.99	DX-BLN-071-T01A-D01A-W01	LGG, PA MID	0.365395	TRUE	MCF PA	MCF PA	0.484748	TRUE	LGG, PA MID	TRUE	173023	390435	6130.5	0.75	0.26	0.65	included
DX-BLN-072	12	F	Left temporal	Focal cortical dysplasia				204964480107_R05C01				DX-BLN-072-T01A-D01A-W01	LGG, PA PF	0.0584244			MCF PA	0.169949		LGG, PA/GG ST		142783	281016	7007.8	0.62			excluded (non-neoplastic etiology)
DX-BLN-073	7	M	Sella turcica	Craniopharyngioma			CPH, ADM	205107400166_R08C01	CPH, ADM	0.99	0.99	DX-BLN-073-T01A-D01A-W01	CPH, ADM	0.555163	TRUE	CPH, ADM	CPH, ADM	0.555163	TRUE	CPH, ADM	TRUE	138274	224081	8041.7	0.57			included
DX-BLN-074	6	M	Right cerebellar hemisphere	Pilocytic astrocytoma			LGG, PA PF	204361720117_R02C01	LGG, PA PF	0.99	0.99	DX-BLN-074-T01A-D01A-W01	LGG, PA PF	0.583263	TRUE	MCF PA	MCF PA	0.690744	TRUE	LGG, PA PF	TRUE	160763	289577	6917.6	0.63			included
DX-BLN-075	9	M	Right cerebellar hemisphere	Pilocytic astrocytoma		1	LGG, PA PF	204674430013_R07C01	LGG, PA PF	0.99	0.99	DX-BLN-075-T01A-D01A-W01	LGG, PA PF	0.318022	TRUE	MCF PA	MCF PA	0.404722	TRUE	LGG, PA PF	TRUE	130507	214915	7972	0.54			included
